# Supplementary material for: Impact of virus-mediated bacterial interactions on acute gastroenteritis symptoms: A new scoring system for clinical assessment
Source: Virulence. 2025 Jul 7;16(1):2529442. doi: 10.1080/21505594.2025.2529442 (PMC12269689; doi:10.1080/21505594.2025.2529442)
Supplement: Supplementary Material S1.xlsx [file KVIR_A_2529442_SM1894.xlsx]

## Sheet: Patients summary
Patients ID	Norovirus GI	Norovirus GII	Rotavirus	Adenovirus
1			+
2		+
3				+
4
5		+
6
7
8
9
10				+
11
12
13			+
14
15		+
16			+
17
18			+
19		+	+
20		+
21
22		+
23			+	+
24
25		+
26
27			+	+
28
29		+
30
31		+
32				+
33
34				+
35
36
37
38			+
39			+
40
41
42		+
43
44			+	+
45
46
47			+
48
49
50
51
52			+
53			+
54
55		+		+
56
57
58
59
60
61
62
63
64
65
66
67				+
68			+	+
69
70
71
72
73
74
75
76
77
78
79				+
80
81
82
83
84
85				+
86
87
88
89
90
91				+
92			+
93
94
95
96
97
98
99
100
101
102
103
104
105
106
107
108
109
110
111
112
113
114
115
116
117
118
119
120
121
122
123
124
125
126		+
127
128	+
129
130				+
131
132
133
134				+
135
136
137
138				+
139
140				+
141
142
143
144
145
146
147
148
149
150
151
152
153
154
155
156
157
158
159
160
161
162
163
164
165
166
167
168
169
170
171
172
173
174
175
176
177
178
179		+
180
181
182
183
184
185
186
187
188
189
190
191
192
193
194		+		+
195
196
197		+
198
199		+
200		+
201
202
203
204
205		+
206		+
207
208
209
210
211		+
212
213
214
215
216
217
218		+
219		+
220
221
222
223
224
225
226		+
227
228
229
230
231
232
233		+
234
235		+
236
237
238
239		+
240		+
241
242				+
243
244				+
245
246
247
248
249
250
251				+
252
253
254
255
256		+
257		+
258
259		+		+
260
261		+
262
263		+
264
265		+
266
267
268
269
270
271
272		+
273
274
275	+
276
277
278
279
280
281
282		+
283
284		+
285
286
287
288
289		+

## Sheet: Clinical Information
Sample number	Viral infections	Fecal character	Fecal occult blood	Fecal leucocyte	White blood cell count	NEU%	LYN%	CRP	Body temperature	Diarrhea times	Vomiting times	Abdominal pain
3	HAdV	Mushy	+	-	9.8	59.5	39.7	9.4	36.3	6	1	-
32	HAdV	Mushy	+	+	7.7	39.6	44.3	16.77	36.3	8	2	-
34	HAdV	Mushy	+	+	12.5	72.2	19.6	14.65	36.5	1	2	+
20	NoV	Watery	+	-	8.5	60	30	1.7	37.3	5	1	+
22	NoV	Mushy	+	-	16.6	84.1	8.6	1.06	36.2	8	4	-
25	NoV	Watery	-	-	10.5	49.5	47.6	1.9	36.5	3	0	-
29	NoV	Watery	-	-	9.8	66.9	25.5	20.15	36.6	5	0	-
42	NoV	Mushy	-	-	12.5	90	5.7	24.5	37.6	3	0	+
16	RoV	Watery	-	-	7.9	61.1	28.7	33.67	36.4	3	0	-
39	RoV	Mushy	-	-	6	28.2	64.3	0.5	36.4	3	0	+
52	RoV	Watery	+	-	5.1	80.6	15.7	9.8	38	3	4	-
44	Dual-virus	Watery	+	+	9.1	55.2	37.8	8.7	37.5	4	0	+
55	Dual-virus	Mushy	-	-	8.8	44.5	42.8	23.57	37	2	3	-
68	Dual-virus	Mushy	-	-	9.3	88.9	5.9	0.46	37.8	1	10	+
71	None-virus	Mushy	-	-	3.5	57.5	33.3	15.39	36.4	3	3	+
73	None-virus	Mushy	-	-	8.3	13.6	78.8	1.43	36.3	7	0	-
78	None-virus	Mushy	-	-	5.4	28.3	51.1	12.3	39	2	0	-
82	None-virus	Mushy	-	-	8.3	53.4	39.5	5	36.2	2	0	+
83	None-virus	Mushy	-	-	9.7	84.4	10.7	5.45	38.4	1	2	-

## Sheet: Scoring results
Sample number	Viral infections	Fecal character	Fecal occult blood	Fecal leucocyte	Body temperature	Diarrhea times	Vomiting times	Abdominal pain	White blood cell count(10E+09/L)	LYN%	CRP(mg/L)	Total
3	HAdV	1	2	1	1	2	1	1	1	1	2	13
32	HAdV	1	2	2	1	3	1	1	1	1	3	16
34	HAdV	1	2	2	1	1	1	2	2	2	3	17
20	NoV	2	2	1	2	2	1	2	1	1	1	15
22	NoV	1	2	1	1	3	2	1	2	2	1	16
25	NoV	2	2	1	1	1	1	1	2	1	1	13
29	NoV	2	1	1	1	2	1	1	1	1	4	15
42	NoV	1	1	1	2	1	1	2	2	2	4	17
16	RoV	2	1	1	1	1	1	1	1	1	4	14
39	RoV	1	1	1	1	1	1	2	1	1	1	11
52	RoV	2	2	1	2	1	2	1	1	2	2	16
44	RoV+HAdV	2	2	2	2	2	1	2	1	1	2	17
55	NoV+HAdV	1	1	1	1	1	1	1	1	1	4	13
68	RoV+HAdV	1	1	1	2	2	3	2	1	2	1	16
71	None-virus	1	1	1	1	1	1	2	1	1	3	13
73	None-virus	1	1	1	1	3	1	1	1	1	1	12
78	None-virus	1	1	1	2	1	1	1	1	1	3	13
82	None-virus	1	1	1	1	1	1	2	1	1	1	11
83	None-virus	1	1	1	2	1	1	1	1	2	2	13
